# Supplementary material for: Expression of an antimicrobial peptide persulcatusin fused with calmodulin in rice cultured cells
Source: Transgenic Res. 2025 Jun 16;34(1):30. doi: 10.1007/s11248-025-00449-6 (PMC12170776; doi:10.1007/s11248-025-00449-6)
Supplement: Supplementary file 8 — Supplementary file8 (XLSX 10 kb) [file 11248_2025_449_MOESM8_ESM.xlsx]

## Sheet: Online Resource 8
Online Resource 8 Statiscal analysis of the data shown in Fig 6b and c
Fig 6b
Sharpiro-Wilk test		Mann–Whitney U test (Probability)
Sample Name	p-value	Sample Name	sp-CaM-IP #2	sp-H-CaM-IP #1	sp-H-CaM-IP #5
sp-CaM-IP #1	0.636886	sp-CaM-IP #1	0.368688	0.0765225	0.0765225
sp-CaM-IP #2	0.999999	sp-CaM-IP #2		0.0765225	0.16416
sp-H-CaM-IP #1	-9.10692e-07	sp-H-CaM-IP #1			0.368688
sp-H-CaM-IP #5	-9.10692e-07
Fig 6c
Sharpiro-Wilk test		Mann–Whitney U test (Probability)
Amount	p-value	Amount	6.25 ng	12.5 ng	25 ng	50 ng	100 ng	200 ng	400 ng
6.25 ng	-9.10692e-07	6.25 ng	-	0.0721982	0.0721982	0.0765225	0.0765225	0.0765225	0.0721982
12.5 ng	-9.10692e-07	12.5 ng	-	-	0.0721982	0.0765225	0.0765225	0.0765225	0.0721982
25 ng	-9.10692e-07	25 ng	-	-	-	0.0765225	0.0765225	0.0765225	0.0721982
50 ng	0.84283	50 ng	-	-	-	-	0.1	0.1	0.0765225
100 ng	0.463262	100 ng	-	-	-	-	-	0.121183	0.0765225
200 ng	0.298275	200 ng	-	-	-	-	-	-	0.16416
400 ng	-9.10692e-07
